# Supplementary material for: A Study of Type II ɛ-PL Degrading Enzyme (pldII) in Streptomyces albulus through the CRISPRi System
Source: Int J Mol Sci. 2022 Jun 15;23(12):6691. doi: 10.3390/ijms23126691 (PMC9223678; doi:10.3390/ijms23126691)
Supplement: Supplementary file 1 [file ijms-23-06691-s001.zip]

Archive with 1 entries (1 files):
- ijms-1760962-supplementary.pdf
